# Supplementary material for: Association Between Physical Activity Level, Quality of Life Determinants, Internet Use, and Orthorexia Among Sport Science Students Living in Naples: An Observational Study
Source: Healthcare (Basel). 2026 Jan 31;14(3):369. doi: 10.3390/healthcare14030369 (PMC12897135; doi:10.3390/healthcare14030369)
Supplement: Supplementary file 1 [file healthcare-14-00369-s001.zip]

Archive with 3 entries (2 files):
- healthcare-4085562-supplementary/
- healthcare-4085562-supplementary/healthcare-4085562-supplementary.pdf
- healthcare-4085562-supplementary/healthcare-4085562-supplementary_EN.pdf
